# Supplementary material for: Tectoridin Stimulates the Activity of Human Dermal Papilla Cells and Promotes Hair Shaft Elongation in Mouse Vibrissae Hair Follicle Culture
Source: Molecules. 2022 Jan 8;27(2):400. doi: 10.3390/molecules27020400 (PMC8778330; doi:10.3390/molecules27020400)
Supplement: Supplementary file 1 [file molecules-27-00400-s001.zip]

Archive with 1 entries (1 files):
- molecules-1491975-supplementary.pdf
